# Supplementary material for: On Levymanus, a remarkable new spider genus from Israel, with notes on the Chediminae (Araneae, Palpimanidae)
Source: Zookeys. 2013 Aug 23;(326):27–45. doi: 10.3897/zookeys.326.5344 (PMC3764535; doi:10.3897/zookeys.326.5344)
Supplement: XML Treatment for Levymanus [file zookeys.326.5344-treatment1.xml]

<!DOCTYPE tp:taxon-treatment
  PUBLIC "-//TaxonX//DTD Taxonomic Treatment Publishing DTD v0 20100105//EN" "tax-treatment-NSO.dtd">
<tp:taxon-treatment xmlns:tp="http://www.plazi.org/taxpub"><tp:treatment-meta><mixed-citation publication-type="journal"><person-group><name><surname>Zonstein</surname><given-names>Sergei</given-names></name><name><surname>Marusik</surname><given-names>Yuri M.</given-names></name></person-group><article-title>On <italic>Levymanus</italic>, a remarkable new spider genus from Israel, with notes on the Chediminae (Araneae, Palpimanidae)</article-title><source>Zookeys</source><day>23</day><month>8</month><year>2013</year><volume>2013</volume><issue>326</issue><fpage>27</fpage><lpage>45</lpage><pub-id pub-id-type="doi">10.3897/zookeys.326.5344</pub-id></mixed-citation></tp:treatment-meta><tp:nomenclature><tp:taxon-name>
                        <tp:taxon-name-part taxon-name-part-type="genus">Levymanus</tp:taxon-name-part>
                        <object-id xmlns:xlink="http://www.w3.org/1999/xlink" xlink:type="simple">http://zoobank.org/BFC42358-F98D-4B14-AE8B-72173B265D9A</object-id>
                        <object-id xmlns:xlink="http://www.w3.org/1999/xlink" xlink:type="simple">http://species-id.net/wiki/Levymanus</object-id>
                    </tp:taxon-name><tp:taxon-status xmlns:xlink="http://www.w3.org/1999/xlink" xlink:type="simple">gen. n.</tp:taxon-status></tp:nomenclature><tp:treatment-sec sec-type="Type species"><title>Type species.</title><p><italic><tp:taxon-name>Levymanus gershomi</tp:taxon-name></italic> sp. n., by monotypy.</p></tp:treatment-sec><tp:treatment-sec sec-type="Etymology"><title>Etymology.</title><p>Both the generic name and the specific epithet are given in honour and memory of Gershom Levy (1937–2009), the prominent Israeli arachnologist, for his immense contribution to Israeli and Near East arachnological research. The gender is masculine.</p></tp:treatment-sec><tp:treatment-sec sec-type="Diagnosis"><title>Diagnosis.</title><p>In general appearance, especially by the elongate body and the extended dorsal abdominal scutum, <!--PageBreak--><italic><tp:taxon-name>Levymanus</tp:taxon-name></italic> gen. n. resembles the otiothopine genus <italic><tp:taxon-name>Fernandezina</tp:taxon-name></italic> Birabén, 1951 (cf. <xref ref-type="bibr" rid="B16">Platnick 1975</xref>, fig. 80; <xref ref-type="bibr" rid="B6">Grismado 2002</xref>, fig. 1; <xref ref-type="bibr" rid="B7">Grismado and Ramírez 2008</xref>, fig. 4; <xref ref-type="bibr" rid="B14">Piacentini et al. 2013</xref>, fig. 5a–f), but can be easily distinguished from it by the presence of the accessory structures in the male palp, accompanying the embolus (<xref ref-type="fig" rid="F7">Figs 38</xref>–<xref ref-type="fig" rid="F8">48</xref>), characteristic for the <tp:taxon-name>Chediminae</tp:taxon-name>, but absent in the <tp:taxon-name>Otiothopinae</tp:taxon-name>. Both males and females belonging to the new genus are easily distinguishable from other palpimanids due to the characteristic bipartite thoracic fovea (<xref ref-type="fig" rid="F2">Figs 10, 12</xref>).</p></tp:treatment-sec><tp:treatment-sec sec-type="Description"><title>Description.</title><p>Small bicolored chedimine palpimanids with body length 2.0–2.5 in males and 2.5–3.0 in females; legs and abdomen without pattern. Carapace with corrugated cuticle, diamond-oval in dorsal view, narrowed anteriorly and posteriorly. Cephalic part somewhat raised behind eye area – slightly in males, and more noticeably in females. Thoracic fovea short and bipartite, with two separate sulci located side by side; posterior edge of carapace slightly raised (<xref ref-type="fig" rid="F3">Figs 14–15</xref>). Eight eyes. ALE largest, about four to five times larger than other eyes, which are subaequal in size. ALE and PLE almost touching each other. PME widely spaced from each other, as well as from AMEs and from PLEs. Clypeus about two times higher than AME diameter. Chilum inconspicuous. Chelicerae small, equal in length with clypeus; stridulatory ridges absent; cheliceral furrow without true or peg teeth. Sternum shield-like with fine reticulation; labium about as broad at base as it is long. Prosoma posteriorly with short paired triangular extentions and narrow tubular structure (<xref ref-type="fig" rid="F2">Figs 11, 13</xref>) entering pedicel tube of abdomen (= scutopetiolar apparatus <italic>sensu</italic> <xref ref-type="bibr" rid="B28">Saaristo and Marusik (2008)</xref>). Palps relatively short; legs I–IV long and slender. Leg formula: 1=4,2,3. Femora with well-developed scale-like microsculpture on the cuticle; scales weakly developed on patella and other segments. Femur I rather long and moderately swollen; patella very long (longer that tibia). Tibia and metatarsus I with weakly developed prolateral scopula. Leg tarsi slightly curved and ascopulate. Claw tufts weakly developed. Leg tarsi with two narrow and dentate claws. Abdominal scuta conforming a rather long and corrugated pedicel tube; dorsal portion of scutum with irregular posterior margin. Scutum in male larger than in female, its dorsal part longer than the ventral in the male (<xref ref-type="fig" rid="F3">Fig. 15</xref>) and ventral and dorsal parts subequal in the female (<xref ref-type="fig" rid="F3">Fig. 14</xref>). Although the dorsal and ventral parts of the scutum are fused, the seams are clearly visible in females (<xref ref-type="fig" rid="F2">Fig. 12</xref>) and the dorsal part is rather narrow. Spinneret group very small (<xref ref-type="fig" rid="F6">Fig. 34</xref>). Sclerotised ring encircling spinnerets present but weakly raised. AMS tiny and domed (<xref ref-type="fig" rid="F6">Fig. 32</xref>); PMS and PLS reduced to a few sessile spigots in females, absent in males. Male palp: patella very small without dorsal process; tibia enlarged (swollen); both articles sub-globular. Cymbium moderately long lacking processes and with clusters of setae: a bunch of setae near prolateral base (<xref ref-type="fig" rid="F7">Figs 43</xref>, <xref ref-type="fig" rid="F8">48</xref>), and larger setae on retrolateral side (<xref ref-type="fig" rid="F7">Figs 44</xref>, <xref ref-type="fig" rid="F8">48</xref>). Tegulum with relatively short embolic division (<xref ref-type="fig" rid="F7">Figs 41–46</xref>). Female genitalia with large spermathecae and with short and distal seminal ducts (<xref ref-type="fig" rid="F8">Figs 49, 50</xref>).</p></tp:treatment-sec><tp:treatment-sec sec-type="Species included"><title>Species included.</title><p><italic><tp:taxon-name>Levymanus gershomi</tp:taxon-name></italic> sp. n.</p></tp:treatment-sec><tp:treatment-sec sec-type="Distribution"><title>Distribution.</title><p>The genus is currently known only from the Arava Valley, Israel.</p><!--PageBreak--></tp:treatment-sec><tp:treatment-sec><!--Section generated to contain objects referenced in tp:taxon-treatment.--><fig id="F7" position="float" orientation="portrait"><label>Figures 38–46.</label><caption><p><italic><tp:taxon-name>Levymanus gershomi</tp:taxon-name></italic> sp. n., palp of paratype male <bold>38</bold> palp, ventral view <bold>39</bold> whole palp, prolateral view <bold>40</bold> same, apical view <bold>41</bold> terminal part of bulbus, ventral view <bold>42</bold>, <bold>43</bold> same, prolateral-ventral view <bold>44</bold> same, ventral-retrolateral view <bold>45</bold> palp, retrolateral view <bold>46</bold> same, apical-retrolateral view. <bold>39</bold>, <bold>44</bold>–<bold>46</bold> palp with embolic division sunken into tegulum (scale bar = 0.1 mm for <bold>38</bold>, <bold>39</bold>; 0.05 mm for <bold>40</bold>–<bold>46</bold>).</p></caption><graphic xmlns:xlink="http://www.w3.org/1999/xlink" xlink:href="ZooKeys-326-027-g007.jpg" position="float" orientation="portrait" xlink:type="simple"/></fig><fig id="F8" position="float" orientation="portrait"><label>Figures 47–50.</label><caption><p><italic><tp:taxon-name>Levymanus gershomi</tp:taxon-name></italic> sp. n., male (<bold>47</bold>, <bold>48</bold>) and female paratypes (<bold>49</bold>, <bold>50</bold>). <bold>47</bold>, <bold>48</bold> palp, ventral view <bold>49</bold>, <bold>50</bold> epigyne; ventral view (scale bar = 0.2 mm).</p></caption><graphic xmlns:xlink="http://www.w3.org/1999/xlink" xlink:href="ZooKeys-326-027-g008.jpg" position="float" orientation="portrait" xlink:type="simple"/></fig><fig id="F2" position="float" orientation="portrait"><label>Figures 10–13.</label><caption><p><italic><tp:taxon-name>Levymanus gershomi</tp:taxon-name></italic> sp. n., male (<bold>10</bold>, <bold>11</bold>) and female paratypes (<bold>12</bold>, <bold>13</bold>). <bold>10</bold>, <bold>12</bold> Carapace, dorsal view <bold>11</bold>, <bold>13</bold> Sternum, labium, maxillae and chelicerae; ventral view (scale bar = 0.2 mm).</p></caption><graphic xmlns:xlink="http://www.w3.org/1999/xlink" xlink:href="ZooKeys-326-027-g002.jpg" position="float" orientation="portrait" xlink:type="simple"/></fig><fig id="F3" position="float" orientation="portrait"><label>Figures 14–16.</label><caption><p><italic><tp:taxon-name>Levymanus gershomi</tp:taxon-name></italic> sp. n., male (<bold>14</bold>) and female paratype (<bold>15</bold>, <bold>16</bold>). <bold>14</bold>, <bold>15</bold> Habitus, lateral view <bold>16</bold> Carapace and chelicerae, frontal view (scale bar = 0.5 mm for <bold>14</bold>, <bold>15</bold>; 0.2 mm for <bold>16</bold>).</p></caption><graphic xmlns:xlink="http://www.w3.org/1999/xlink" xlink:href="ZooKeys-326-027-g003.jpg" position="float" orientation="portrait" xlink:type="simple"/></fig><fig id="F6" position="float" orientation="portrait"><label>Figures 32–37.</label><caption><p><italic><tp:taxon-name>Levymanus gershomi</tp:taxon-name></italic> sp. n., paratype male. <bold>32</bold> spinnerets, ventral view <bold>33</bold> epigastral scutum, ventral view <bold>34</bold> abdomen, ventral view <bold>35</bold> distal part of metatarsus III, showing metatarsal comb, ventral view <bold>36</bold> distal part of tarsus III, showing onichum and claws, ventral view <bold>37</bold> same, prolateral view (scale bar = 0.01 mm for <bold>32</bold>, <bold>35</bold>–<bold>37</bold>; 0.1 mm for <bold>33</bold>, <bold>34</bold>).</p></caption><graphic xmlns:xlink="http://www.w3.org/1999/xlink" xlink:href="ZooKeys-326-027-g006.jpg" position="float" orientation="portrait" xlink:type="simple"/></fig></tp:treatment-sec><ref-list><ref id="B16"><mixed-citation xmlns:xlink="http://www.w3.org/1999/xlink" xlink:type="simple"><person-group><name name-style="western"><surname>Platnick</surname><given-names>NI</given-names></name></person-group> (<year>1975</year>) <article-title>A revision of the palpimanid spiders of the new subfamily Otiothopinae (Araneae, Palpimanidae).</article-title><source>American Museum Novitates</source><volume>2562</volume>: <fpage>1</fpage>-<lpage>32</lpage>.</mixed-citation></ref><ref id="B6"><mixed-citation xmlns:xlink="http://www.w3.org/1999/xlink" xlink:type="simple"><person-group><name name-style="western"><surname>Grismado</surname><given-names>CJ</given-names></name></person-group> (<year>2002</year>) <article-title>Palpimanid spiders from Guyana: new species of the genera <italic>Fernandezina</italic> and <italic>Otiothops</italic> (Araneae, Palpimanidae, Otiothopinae).</article-title><source>Iheringia, Série Zoologia</source><volume>92</volume>(<issue>3</issue>): <fpage>13</fpage>-<lpage>16</lpage>.</mixed-citation></ref><ref id="B7"><mixed-citation xmlns:xlink="http://www.w3.org/1999/xlink" xlink:type="simple"><person-group><name name-style="western"><surname>Grismado</surname><given-names>CJ</given-names></name><name name-style="western"><surname>Ramírez</surname><given-names>MJ</given-names></name></person-group> (<year>2008</year>) <article-title>Biodiversidad de artrópodos argentinos. Palpimanidae.</article-title><publisher-name>Lugar: Mendoza</publisher-name>, <fpage>85</fpage>–<lpage>89</lpage>.</mixed-citation></ref><ref id="B14"><mixed-citation xmlns:xlink="http://www.w3.org/1999/xlink" xlink:type="simple"><person-group><name name-style="western"><surname>Piacentini</surname><given-names>LN</given-names></name><name name-style="western"><surname>Ávila</surname><given-names>Calero SL</given-names></name><name name-style="western"><surname>Pérez</surname><given-names>ME</given-names></name><name name-style="western"><surname>Grismado</surname><given-names>CJ</given-names></name></person-group> (<year>2013</year>) <article-title>The first palpimanid spiders from Bolivia: two new species of the genus <italic>Otiothops</italic> MacLeay, and the female of <italic>Fernandezina pulchra</italic> Birabén (Araneae: Palpimanidae: Otiothopinae).</article-title><source>Zootaxa</source><volume>3619</volume>(<issue>4</issue>): <fpage>491</fpage>-<lpage>500</lpage>. doi: <ext-link ext-link-type="uri" xlink:href="http://dx.doi.org/10.11646/zootaxa.3619.4.6" xlink:type="simple">10.11646/zootaxa.3619.4.6</ext-link></mixed-citation></ref><ref id="B28"><mixed-citation xmlns:xlink="http://www.w3.org/1999/xlink" xlink:type="simple"><person-group><name name-style="western"><surname>Saaristo</surname><given-names>MI</given-names></name><name name-style="western"><surname>Marusik</surname><given-names>YM</given-names></name></person-group> (<year>2008</year>) <article-title>A survey of African <italic>Opopaea</italic> Simon, 1891 (Arachnida, Aranei, Oonopidae).</article-title><source>Arthropoda Selecta</source><volume>17</volume>(<issue>1/2</issue>): <fpage>17</fpage>–<lpage>53</lpage>.</mixed-citation></ref></ref-list></tp:taxon-treatment>
