# Supplementary material for: On Levymanus, a remarkable new spider genus from Israel, with notes on the Chediminae (Araneae, Palpimanidae)
Source: Zookeys. 2013 Aug 23;(326):27–45. doi: 10.3897/zookeys.326.5344 (PMC3764535; doi:10.3897/zookeys.326.5344)
Supplement: XML Treatment for Levymanus gershomi [file zookeys.326.5344-treatment2.xml]

<!DOCTYPE tp:taxon-treatment
  PUBLIC "-//TaxonX//DTD Taxonomic Treatment Publishing DTD v0 20100105//EN" "tax-treatment-NSO.dtd">
<tp:taxon-treatment xmlns:tp="http://www.plazi.org/taxpub"><tp:treatment-meta><mixed-citation publication-type="journal"><person-group><name><surname>Zonstein</surname><given-names>Sergei</given-names></name><name><surname>Marusik</surname><given-names>Yuri M.</given-names></name></person-group><article-title>On <italic>Levymanus</italic>, a remarkable new spider genus from Israel, with notes on the Chediminae (Araneae, Palpimanidae)</article-title><source>Zookeys</source><day>23</day><month>8</month><year>2013</year><volume>2013</volume><issue>326</issue><fpage>27</fpage><lpage>45</lpage><pub-id pub-id-type="doi">10.3897/zookeys.326.5344</pub-id></mixed-citation></tp:treatment-meta><tp:nomenclature><tp:taxon-name>
                        <tp:taxon-name-part taxon-name-part-type="genus">Levymanus</tp:taxon-name-part>
                        <tp:taxon-name-part taxon-name-part-type="species">gershomi</tp:taxon-name-part>
                        <object-id xmlns:xlink="http://www.w3.org/1999/xlink" xlink:type="simple">http://zoobank.org/BBABE77C-15AE-494D-8A61-6309D6541855</object-id>
                        <object-id xmlns:xlink="http://www.w3.org/1999/xlink" xlink:type="simple">http://species-id.net/wiki/Levymanus_gershomi</object-id>
                    </tp:taxon-name><tp:taxon-status xmlns:xlink="http://www.w3.org/1999/xlink" xlink:type="simple">sp. n.</tp:taxon-status><xref ref-type="fig" rid="F1">Figs 1–2</xref><xref ref-type="fig" rid="F2">, 10</xref><xref ref-type="fig" rid="F8">–50</xref></tp:nomenclature><tp:treatment-sec sec-type="Types"><title>Types.</title><p>Male holotype, 3 ♂ and 2 ♀ paratypes from the vicinity of Qetura (Ktura), Arava Valley, Israel (<named-content xmlns:xlink="http://www.w3.org/1999/xlink" content-type="dwc:verbatimCoordinates" xlink:type="simple">29°58'N, 35°03'E</named-content>), 8 May 2003, coll. E. Topel, deposited in TAU (holotype and most paratypes) and ZMMU (few paratypes).</p></tp:treatment-sec><tp:treatment-sec sec-type="Diagnosis"><title>Diagnosis.</title><p>As for the genus.</p></tp:treatment-sec><tp:treatment-sec sec-type="Description"><title>Description.</title><p>Male (holotype): Total length 2.55; carapace, sternum and labium intensive carmine-red; chelicerae, palps (entirely), coxa and femur I light reddish orange, other segments of leg I and entire legs II–IV pale yellowish red; abdomen milk-white with intensive reddish orange dorsal scutum. Carapace (<xref ref-type="fig" rid="F2">Fig. 10</xref>): 1.10 long, 0.76 wide. Diameters of AME, ALE, PLE, PME: 0.10, 0.02, 0.02, 0.02. Interdistances: AME–AME 0.08, ALE–AME 0.05, ALE–PLE &lt;0.01, PLE–PME 0.11, PME–PME 0.14. Chelicerae as shown in <xref ref-type="fig" rid="F4">Figs 17–18</xref>. Sternum (<xref ref-type="fig" rid="F2">Fig. 11</xref>) 0.85 long, 0.65 wide; labium 0.21 long, 0.18 wide at base. Measurements of palp and leg segments as shown in <xref ref-type="table" rid="T1">Table 1</xref>. Scopulae and tarsal claws as shown in <xref ref-type="fig" rid="F5">Figs 23, 26–31 and 22, 24, 25</xref>, <xref ref-type="fig" rid="F6">36, 37</xref> respectively. Scarcely distributed scopular hairs approximately as long as metatarsus and tarsus width (<xref ref-type="fig" rid="F5">Figs 26–31</xref>) At least metatarsus III with comb of setae (<xref ref-type="fig" rid="F6">Fig. 35</xref>). Tarsi I–IV with claw tufts, better developed on tarsi I–II (<xref ref-type="fig" rid="F5">Figs 22, 24</xref>). Tarsal claws I–II with few teeth (<xref ref-type="fig" rid="F5">Figs 22, 25</xref>), III–IV with more and longer teeth (<xref ref-type="fig" rid="F6">Figs 36, 37</xref>). Spinnerets, pedicel tube, and ventral parts of abdominal scutum as shown in <xref ref-type="fig" rid="F6">Figs 32–34</xref>.</p><fig id="F1" position="float" orientation="portrait"><label>Figures 1–9.</label><caption><p>Spiders belonging to the subfamily <tp:taxon-name>Chediminae</tp:taxon-name>; habitus in lateral (<bold>1, 2, 6</bold>), dorsal (<bold>3–5, 7, 9</bold>) and ventral (<bold>8</bold>) view. <bold>1</bold>, <bold>2</bold> <italic><tp:taxon-name>Levymanus gershomi</tp:taxon-name></italic> sp. n., holotype male and paratype female, respectively <bold>3</bold> <italic><tp:taxon-name>Boagrius</tp:taxon-name></italic> sp. <italic>aff. incisus</italic>, female <bold>4</bold> <italic><tp:taxon-name>Scelidocteus</tp:taxon-name></italic> sp. <italic>aff. vuattouxi</italic>, male <bold>5</bold>, <bold>6</bold> <italic><tp:taxon-name>Sarascelis chaperi</tp:taxon-name></italic>, female and male, respectively <bold>7</bold> <italic><tp:taxon-name>Scelidomachus socotranus</tp:taxon-name></italic>, conspecific male <bold>8</bold>, <bold>9</bold> <italic><tp:taxon-name>Steriphopus macleayi</tp:taxon-name></italic>, holotype male (scale bar = 1 mm).</p></caption><graphic xmlns:xlink="http://www.w3.org/1999/xlink" xlink:href="ZooKeys-326-027-g001.jpg" position="float" orientation="portrait" xlink:type="simple"/></fig><fig id="F2" position="float" orientation="portrait"><label>Figures 10–13.</label><caption><p><italic><tp:taxon-name>Levymanus gershomi</tp:taxon-name></italic> sp. n., male (<bold>10</bold>, <bold>11</bold>) and female paratypes (<bold>12</bold>, <bold>13</bold>). <bold>10</bold>, <bold>12</bold> Carapace, dorsal view <bold>11</bold>, <bold>13</bold> Sternum, labium, maxillae and chelicerae; ventral view (scale bar = 0.2 mm).</p></caption><graphic xmlns:xlink="http://www.w3.org/1999/xlink" xlink:href="ZooKeys-326-027-g002.jpg" position="float" orientation="portrait" xlink:type="simple"/></fig><fig id="F3" position="float" orientation="portrait"><label>Figures 14–16.</label><caption><p><italic><tp:taxon-name>Levymanus gershomi</tp:taxon-name></italic> sp. n., male (<bold>14</bold>) and female paratype (<bold>15</bold>, <bold>16</bold>). <bold>14</bold>, <bold>15</bold> Habitus, lateral view <bold>16</bold> Carapace and chelicerae, frontal view (scale bar = 0.5 mm for <bold>14</bold>, <bold>15</bold>; 0.2 mm for <bold>16</bold>).</p></caption><graphic xmlns:xlink="http://www.w3.org/1999/xlink" xlink:href="ZooKeys-326-027-g003.jpg" position="float" orientation="portrait" xlink:type="simple"/></fig><fig id="F4" position="float" orientation="portrait"><label>Figures 17–19.</label><caption><p><italic><tp:taxon-name>Levymanus gershomi</tp:taxon-name></italic> sp. n., male (<bold>17</bold>, <bold>18</bold>) and female paratype (<bold>18</bold>). <bold>17</bold>, <bold>18</bold> right chelicera, frontal (<bold>17</bold>) and prolateral (<bold>18</bold>) view <bold>19</bold> right palp, femur to tarsus, retrolateral view. (scale bar = 0.05 mm for <bold>17</bold>, <bold>18</bold>; 0.1 mm for <bold>19</bold>).</p></caption><graphic xmlns:xlink="http://www.w3.org/1999/xlink" xlink:href="ZooKeys-326-027-g004.jpg" position="float" orientation="portrait" xlink:type="simple"/></fig><fig id="F5" position="float" orientation="portrait"><label>Figures 20–31.</label><caption><p><italic><tp:taxon-name>Levymanus gershomi</tp:taxon-name></italic> sp. n., paratype male, leg I, prolateral view. <bold>20</bold> femur <bold>21</bold> patella <bold>22</bold> tarsus, showing claws with teeth <bold>23</bold> tibia, showing spatulate hair <bold>24</bold> tarsus, showing claws and claw ‘pillow’ <bold>25</bold> tarsus, showing claws and ‘pillow’ <bold>26</bold> tarsus, showing scopula <bold>27</bold> tibia, showing scopula <bold>28</bold> whole leg, showing scopula and enlarged patella <bold>29</bold>, <bold>30</bold> metatarsus I, showing scopula <bold>31</bold> tibia to tarsus, showing scopula (scale bar = 0.1 mm for <bold>20</bold>–<bold>23</bold>, <bold>25</bold>–<bold>27</bold>, <bold>30</bold>; 0.05 mm for <bold>24</bold>; 0.2 mm for <bold>29</bold>, <bold>31</bold>).</p></caption><graphic xmlns:xlink="http://www.w3.org/1999/xlink" xlink:href="ZooKeys-326-027-g005.jpg" position="float" orientation="portrait" xlink:type="simple"/></fig><fig id="F6" position="float" orientation="portrait"><label>Figures 32–37.</label><caption><p><italic><tp:taxon-name>Levymanus gershomi</tp:taxon-name></italic> sp. n., paratype male. <bold>32</bold> spinnerets, ventral view <bold>33</bold> epigastral scutum, ventral view <bold>34</bold> abdomen, ventral view <bold>35</bold> distal part of metatarsus III, showing metatarsal comb, ventral view <bold>36</bold> distal part of tarsus III, showing onichum and claws, ventral view <bold>37</bold> same, prolateral view (scale bar = 0.01 mm for <bold>32</bold>, <bold>35</bold>–<bold>37</bold>; 0.1 mm for <bold>33</bold>, <bold>34</bold>).</p></caption><graphic xmlns:xlink="http://www.w3.org/1999/xlink" xlink:href="ZooKeys-326-027-g006.jpg" position="float" orientation="portrait" xlink:type="simple"/></fig><p>Palp (<xref ref-type="fig" rid="F7">Figs 38</xref>–<xref ref-type="fig" rid="F8">48</xref>): femur short and swollen, 2 times longer than wide, subequal in length to tibia and slightly shorter than cymbium. Patella globular. Tibia without apophyses, strongly swollen, 1.5 times longer than wide, 1.3 times wider than femur. Cymbium narrow, shorter than bulb, without outgrowths, with two clusters of hairs on prolateral side (<xref ref-type="fig" rid="F7">Figs 39, 46</xref>). Bulb as wide (in widest part) as long (not counting embolic division and tegular process), tegulum with strong and long retrolateral tegular process (<!--PageBreak--><!--PageBreak--><!--PageBreak--><italic>Tp</italic>); base of process with conical outgrowth (<italic>Co</italic>) and deep furrow (<italic>Tf</italic>); embolus fused with other sclerites of the embolic division (<italic>Ed</italic>). Embolic division, attached to tegulum by a flexible membrane, and bears embolus (<italic>Em</italic>) with retrolateral outgrowth (<italic>Eo</italic>), and lamella (<italic>La</italic>) located between embolus and cymbium.</p><fig id="F7" position="float" orientation="portrait"><label>Figures 38–46.</label><caption><p><italic><tp:taxon-name>Levymanus gershomi</tp:taxon-name></italic> sp. n., palp of paratype male <bold>38</bold> palp, ventral view <bold>39</bold> whole palp, prolateral view <bold>40</bold> same, apical view <bold>41</bold> terminal part of bulbus, ventral view <bold>42</bold>, <bold>43</bold> same, prolateral-ventral view <bold>44</bold> same, ventral-retrolateral view <bold>45</bold> palp, retrolateral view <bold>46</bold> same, apical-retrolateral view. <bold>39</bold>, <bold>44</bold>–<bold>46</bold> palp with embolic division sunken into tegulum (scale bar = 0.1 mm for <bold>38</bold>, <bold>39</bold>; 0.05 mm for <bold>40</bold>–<bold>46</bold>).</p></caption><graphic xmlns:xlink="http://www.w3.org/1999/xlink" xlink:href="ZooKeys-326-027-g007.jpg" position="float" orientation="portrait" xlink:type="simple"/></fig><fig id="F8" position="float" orientation="portrait"><label>Figures 47–50.</label><caption><p><italic><tp:taxon-name>Levymanus gershomi</tp:taxon-name></italic> sp. n., male (<bold>47</bold>, <bold>48</bold>) and female paratypes (<bold>49</bold>, <bold>50</bold>). <bold>47</bold>, <bold>48</bold> palp, ventral view <bold>49</bold>, <bold>50</bold> epigyne; ventral view (scale bar = 0.2 mm).</p></caption><graphic xmlns:xlink="http://www.w3.org/1999/xlink" xlink:href="ZooKeys-326-027-g008.jpg" position="float" orientation="portrait" xlink:type="simple"/></fig><p>Female (paratype): coloration as in male. Total length 2.93. Carapace (<xref ref-type="fig" rid="F2">Fig. 12</xref>): 1.34 long, 0.92 wide. Diameters of AME, ALE, PLE, PME: 0.10, 0.03, 0.02, 0.02. Interdistances: AME–AME 0.08, ALE–AME 0.05, ALE–PLE &lt;0.01, PLE–PME 0.10, PME–PME 0.12. Sternum (<xref ref-type="fig" rid="F2">Fig. 13</xref>) 0.94 long, 0.80 wide; labium 0.22 long, 0.24 <!--PageBreak-->wide at base. Measurements of palp and leg segments as shown in <xref ref-type="table" rid="T1">Table 1</xref>. Spermathecae weakly sclerotised, round, touching each other, each spermatheca with a pair of accessory glands (<xref ref-type="fig" rid="F8">Figs 49, 50</xref>). Due to the weak sclerotisation the outline of the spermathecae and their ducts are not very clear.</p><table-wrap id="T1" position="float" orientation="portrait"><label>Table 1.</label><caption><p><italic><tp:taxon-name>Levymanus gershomi</tp:taxon-name></italic>, gen. et sp. n., palp and leg measurements (in mm). Male holotype and female paratype (in parentheses).</p></caption><table><tbody><tr><th rowspan="1" colspan="1"/><th rowspan="1" colspan="1"><bold>Palp</bold></th><th rowspan="1" colspan="1"><bold>Leg I</bold></th><th rowspan="1" colspan="1"><bold>Leg II</bold></th><th rowspan="1" colspan="1"><bold>Leg III</bold></th><th rowspan="1" colspan="1"><bold>Leg IV</bold></th></tr><tr><td rowspan="1" colspan="1">Femur</td><td rowspan="1" colspan="1">0.19 (0.29)</td><td rowspan="1" colspan="1">1.10 (1.36)</td><td rowspan="1" colspan="1">0.78 (0.97)</td><td rowspan="1" colspan="1">0.78 (0.82)</td><td rowspan="1" colspan="1">1.08 (1.19)</td></tr><tr><td rowspan="1" colspan="1">Patella</td><td rowspan="1" colspan="1">0.11 (0.12)</td><td rowspan="1" colspan="1">0.88 (1.09)</td><td rowspan="1" colspan="1">0.53 (0.69)</td><td rowspan="1" colspan="1">0.36 (0.49)</td><td rowspan="1" colspan="1">0.47 (0.65)</td></tr><tr><td rowspan="1" colspan="1">Tibia</td><td rowspan="1" colspan="1">0.18 (0.20)</td><td rowspan="1" colspan="1">0.71 (0.84)</td><td rowspan="1" colspan="1">0.53 (0.73)</td><td rowspan="1" colspan="1">0.51 (0.68)</td><td rowspan="1" colspan="1">0.69 (0.96)</td></tr><tr><td rowspan="1" colspan="1">Metatarsus</td><td rowspan="1" colspan="1"/><td rowspan="1" colspan="1">0.42 (0.53)</td><td rowspan="1" colspan="1">0.47 (0.70)</td><td rowspan="1" colspan="1">0.60 (0.64)</td><td rowspan="1" colspan="1">0.85 (1.11)</td></tr><tr><td rowspan="1" colspan="1">Tarsus</td><td rowspan="1" colspan="1">0.27 (0.25)</td><td rowspan="1" colspan="1">0.43 (0.55)</td><td rowspan="1" colspan="1">0.36 (0.49)</td><td rowspan="1" colspan="1">0.32 (0.39)</td><td rowspan="1" colspan="1">0.39 (0.46)</td></tr><tr><td rowspan="1" colspan="1">Total</td><td rowspan="1" colspan="1">0.75 (0.86)</td><td rowspan="1" colspan="1">3.54 (4.37)</td><td rowspan="1" colspan="1">2.67 (3.58)</td><td rowspan="1" colspan="1">2.57 (3.02)</td><td rowspan="1" colspan="1">3.48 (4.37)</td></tr></tbody></table></table-wrap></tp:treatment-sec><tp:treatment-sec sec-type="Variability"><title>Variability.</title><p>Carapace length in males 1.01–1.12, in females 1.22–1.34. Coloration varies very slightly, recently moulted specimens are lighter.</p><!--PageBreak--></tp:treatment-sec><tp:treatment-sec sec-type="Distribution"><title>Distribution and habitat.</title><p>The species is known only from the type locality (Qetura) represented by an extra-arid stony desert at 200–500 m above sea level. All specimens were collected with pitfall traps.</p></tp:treatment-sec></tp:taxon-treatment>
